# Supplementary material for: Virtual Learning during COVID-19: Exploring Challenges and Identifying Highly Vulnerable Groups Based on Location
Source: Int J Environ Res Public Health. 2022 Sep 5;19(17):11108. doi: 10.3390/ijerph191711108 (PMC9518034; doi:10.3390/ijerph191711108)
Supplement: Supplementary file 1 [file ijerph-19-11108-s001.zip]

Archive with 1 entries (1 files):
- ijerph-1874691-supplementary.sav
